# Supplementary material for: The Human Microbiome as a Focus of Antibiotic Discovery: Neisseria mucosa Displays Activity Against Neisseria gonorrhoeae
Source: Front Microbiol. 2020 Dec 3;11:577762. doi: 10.3389/fmicb.2020.577762 (PMC7744932; doi:10.3389/fmicb.2020.577762)
Supplement: Supplementary file 1 [file Table_1.XLSX]

## Sheet: Sheet1
Supplementary Table 1. N. mucosa NRL 9300 antimicrobial activity in the presence of inhibitors and target strain mutants.
Agar overlay conditions					Diameter of zone of inhibition (mm) for N. gonorrhoeae target strains
					MS11	FA6140
No inhibitor, wild type target					11	10
Catalase (5,50, or 500U/ml), wild type target					11	10
Trypsin (500ug/ml), wild type target					11	10
HEPES buffer (30mM), wild type target					11	10
No inhibitor, ΔcomP target					11	ND
No inhibitor, complemented ΔcomP target					11	ND
ND, not done.
n=3 for each test condition. Representative data from one series of experiments shown.
